# Supplementary material for: Ebola Virus Nucleocapsid-Like Structures Utilize Arp2/3 Signaling for Intracellular Long-Distance Transport
Source: Cells. 2020 Jul 19;9(7):1728. doi: 10.3390/cells9071728 (PMC7407605; doi:10.3390/cells9071728)
Supplement: Supplementary file 1 [file cells-09-01728-s001.zip]

Archive with 8 entries (5 files):
- Supplement fig.pdf
- supplement_movies/
- supplement_movies/movie 1.avi
- supplement_movies/movie 2.avi
- __MACOSX/
- __MACOSX/supplement_movies/
- __MACOSX/supplement_movies/._movie 1.avi
- __MACOSX/supplement_movies/._movie 2.avi
